# Supplementary material for: The Systems Biology Research Tool: evolvable open-source software
Source: BMC Syst Biol. 2008 Jun 29;2:55. doi: 10.1186/1752-0509-2-55 (PMC2446383; doi:10.1186/1752-0509-2-55)
Supplement: Additional file 1 — SBRT Archive. An archive of the current version of the Systems Biology Research Tool. [file 1752-0509-2-55-S1.zip]

Archive with 3,215 entries (2,843 files):
- sbrt-1.4.0/
- sbrt-1.4.0/README
- sbrt-1.4.0/doc/
- sbrt-1.4.0/doc/users_guide/
- sbrt-1.4.0/doc/users_guide/bin/
- sbrt-1.4.0/doc/users_guide/bin/#link_checker.sh#
- sbrt-1.4.0/doc/users_guide/bin/link_checker.sh
- sbrt-1.4.0/doc/users_guide/fba/
- sbrt-1.4.0/doc/users_guide/fba/definitions/
- sbrt-1.4.0/doc/users_guide/fba/definitions/flux_space.html
- sbrt-1.4.0/doc/users_guide/fba/definitions/stoich_equiv.html
- sbrt-1.4.0/doc/users_guide/fba/processes/
- sbrt-1.4.0/doc/users_guide/fba/processes/flux_variability/
- sbrt-1.4.0/doc/users_guide/fba/processes/flux_variability/Simple_Flux_Intervals.html
- sbrt-1.4.0/doc/users_guide/fba/processes/flux_variability/Mahadevan_Schilling_Flux_Intervals.html
- sbrt-1.4.0/doc/users_guide/fba/processes/flux_variability/Flux_Cap_Id.html
- sbrt-1.4.0/doc/users_guide/fba/processes/flux_variability/CV_Simple_Flux_Intervals.html
- sbrt-1.4.0/doc/users_guide/fba/processes/flux_variability/index.html
- sbrt-1.4.0/doc/users_guide/fba/processes/flux_variability/Constrained_Reverse_Rxn_Flux_Intervals.html
- sbrt-1.4.0/doc/users_guide/fba/processes/flux_variability/CV_Constrained_Reverse_Rxn_Flux_Intervals.html
- sbrt-1.4.0/doc/users_guide/fba/processes/flux_variability/CV_Mahadevan_Schilling_Flux_Intervals.html
- sbrt-1.4.0/doc/users_guide/fba/processes/data_analysis/
- sbrt-1.4.0/doc/users_guide/fba/processes/data_analysis/Flux_Activity_Analysis.html
- sbrt-1.4.0/doc/users_guide/fba/processes/data_analysis/index.html
- sbrt-1.4.0/doc/users_guide/fba/processes/data_analysis/Flux_Plasticity_Analysis.html
- sbrt-1.4.0/doc/users_guide/fba/processes/pathway_id/
- sbrt-1.4.0/doc/users_guide/fba/processes/pathway_id/SLP_Cycle_Id.html
- sbrt-1.4.0/doc/users_guide/fba/processes/pathway_id/Extreme_Current_Id.html
- sbrt-1.4.0/doc/users_guide/fba/processes/pathway_id/index.html
- sbrt-1.4.0/doc/users_guide/fba/processes/pathway_id/WW_Network_Reduction.html
- sbrt-1.4.0/doc/users_guide/fba/processes/pathway_id/MS_Network_Reduction.html
- sbrt-1.4.0/doc/users_guide/fba/processes/flux_space_sampling/
- sbrt-1.4.0/doc/users_guide/fba/processes/flux_space_sampling/CD_Har_Analysis.html
- sbrt-1.4.0/doc/users_guide/fba/processes/flux_space_sampling/Random_Constraint_Generator.html
- sbrt-1.4.0/doc/users_guide/fba/processes/flux_space_sampling/index.html
- sbrt-1.4.0/doc/users_guide/fba/processes/flux_space_sampling/SV_CD_Har_Analysis.html
- sbrt-1.4.0/doc/users_guide/fba/processes/flux_space_sampling/SV_Initial_Point_Generator.html
- sbrt-1.4.0/doc/users_guide/fba/processes/flux_space_sampling/Initial_Point_Generator.html
- sbrt-1.4.0/doc/users_guide/fba/processes/flux_space_sampling/Random_Obj_Function_Generator.html
- sbrt-1.4.0/doc/users_guide/fba/processes/optimization/
- sbrt-1.4.0/doc/users_guide/fba/processes/optimization/Constraint_Variation-Catalyst_Deletion.html
- sbrt-1.4.0/doc/users_guide/fba/processes/optimization/Reaction_Deletion.html
- sbrt-1.4.0/doc/users_guide/fba/processes/optimization/FBA_Optimization.html
- sbrt-1.4.0/doc/users_guide/fba/processes/optimization/Objective_Function.html
- sbrt-1.4.0/doc/users_guide/fba/processes/optimization/Constraint_Variation.html
- sbrt-1.4.0/doc/users_guide/fba/processes/optimization/index.html
- sbrt-1.4.0/doc/users_guide/fba/processes/optimization/Catalyst_Deletion.html
- sbrt-1.4.0/doc/users_guide/fba/processes/optimization/Constraint_Variation-Reaction_Deletion.html
- sbrt-1.4.0/doc/users_guide/fba/processes/optimization/Constraint_Variation-Obj_Function.html
- sbrt-1.4.0/doc/users_guide/fba/processes/utilities/
- sbrt-1.4.0/doc/users_guide/fba/processes/utilities/Network_Info_Gatherer.html
- sbrt-1.4.0/doc/users_guide/fba/processes/utilities/Palsson_SBML_File_Reader.html
- sbrt-1.4.0/doc/users_guide/fba/processes/utilities/BiGG_SBML_File_Translation.html
- sbrt-1.4.0/doc/users_guide/fba/processes/utilities/Palsson_SBML_File_Translation.html
- sbrt-1.4.0/doc/users_guide/fba/processes/utilities/BiGG_SBML_File_Reader.html
- sbrt-1.4.0/doc/users_guide/fba/processes/utilities/index.html
- sbrt-1.4.0/doc/users_guide/fba/processes/utilities/FBA_System_Solver.html
- sbrt-1.4.0/doc/users_guide/fba/processes/utilities/Simple_Rxn_File_Reader.html
- sbrt-1.4.0/doc/users_guide/fba/processes/utilities/Metatool_File_Writer.html
- sbrt-1.4.0/doc/users_guide/fba/files/
- sbrt-1.4.0/doc/users_guide/fba/files/Flux_Cap_Files.html
- sbrt-1.4.0/doc/users_guide/fba/files/Constraints_Files.html
- sbrt-1.4.0/doc/users_guide/fba/files/Reaction-Catalyst_Association_Files.html
- sbrt-1.4.0/doc/users_guide/fba/files/Cv_Files.html
- sbrt-1.4.0/doc/users_guide/fba/files/FBA_Single_Opt_Output_Files.html
- sbrt-1.4.0/doc/users_guide/fba/files/Obj_Function_Files.html
- sbrt-1.4.0/doc/users_guide/fba/files/Single_Flux_Vector_Files.html
- sbrt-1.4.0/doc/users_guide/fba/files/Single_Flux_Interval_Vector_Files.html
- sbrt-1.4.0/doc/users_guide/fba/files/Multiple_Flux_Vectors_Files.html
- sbrt-1.4.0/doc/users_guide/fba/files/Reaction_Files.html
- sbrt-1.4.0/doc/users_guide/fba/files/Reaction_Name_Files.html
- sbrt-1.4.0/doc/users_guide/fba/files/Equivalent_Reaction_Files.html
- sbrt-1.4.0/doc/users_guide/fba/files/Catalyst_Name_Files.html
- sbrt-1.4.0/doc/users_guide/fba/files/Multiple_Flux_Interval_Vectors_Files.html
- sbrt-1.4.0/doc/users_guide/fba/files/FBA_Multiple_Opt_Output_Files.html
- sbrt-1.4.0/doc/users_guide/fba/index.html
- sbrt-1.4.0/doc/users_guide/fba/algorithms/
- sbrt-1.4.0/doc/users_guide/fba/algorithms/Flux_Interval_Fluxome.gif
- sbrt-1.4.0/doc/users_guide/fba/algorithms/Flux_Caps.html
- sbrt-1.4.0/doc/users_guide/fba/algorithms/Futile_Cycles.gif
- sbrt-1.4.0/doc/users_guide/fba/misc/
- sbrt-1.4.0/doc/users_guide/fba/misc/Constraint_Tolerances.html
- sbrt-1.4.0/doc/users_guide/fba/misc/Safety_Levels.html
- sbrt-1.4.0/doc/users_guide/fba/misc/Zero_Cutoffs.html
- sbrt-1.4.0/doc/users_guide/fba/misc/FBA_Objective_Functions.html
- sbrt-1.4.0/doc/users_guide/fba/misc/FBA_Opt_Data_Headers.html
- sbrt-1.4.0/doc/users_guide/fba/misc/Seeds.html
- sbrt-1.4.0/doc/users_guide/fba/misc/Reaction_Name_Data_Headers.html
- sbrt-1.4.0/doc/users_guide/images/
- sbrt-1.4.0/doc/users_guide/images/SBRT_screen_shot.gif
- sbrt-1.4.0/doc/users_guide/images/email_address.bmp
- sbrt-1.4.0/doc/users_guide/getting_started/
- sbrt-1.4.0/doc/users_guide/getting_started/Processes.html
- sbrt-1.4.0/doc/users_guide/getting_started/GUI.html
- sbrt-1.4.0/doc/users_guide/getting_started/JVM.html
- sbrt-1.4.0/doc/users_guide/getting_started/Working_Dir.html
- sbrt-1.4.0/doc/users_guide/getting_started/Command_Line.html
- sbrt-1.4.0/doc/users_guide/graph_theory/
- sbrt-1.4.0/doc/users_guide/graph_theory/images/
- sbrt-1.4.0/doc/users_guide/graph_theory/images/graph.png
- sbrt-1.4.0/doc/users_guide/graph_theory/processes/
- sbrt-1.4.0/doc/users_guide/graph_theory/processes/Unique_Cycle_Id.html
- sbrt-1.4.0/doc/users_guide/graph_theory/processes/Path_Id_Dir_Graph.html
- sbrt-1.4.0/doc/users_guide/graph_theory/processes/Cycle_Id_Dir_Graph.html
- sbrt-1.4.0/doc/users_guide/graph_theory/files/
- sbrt-1.4.0/doc/users_guide/graph_theory/files/Path_Files.html
- sbrt-1.4.0/doc/users_guide/graph_theory/files/Edge_Files.html
- sbrt-1.4.0/doc/users_guide/graph_theory/index.html
- sbrt-1.4.0/doc/users_guide/files/
- sbrt-1.4.0/doc/users_guide/files/File_Formats.html
- sbrt-1.4.0/doc/users_guide/files/Process_Files.html
- sbrt-1.4.0/doc/users_guide/files/File_Names.html
- sbrt-1.4.0/doc/users_guide/files/Special_Characters.html
- sbrt-1.4.0/doc/users_guide/files/Text_Formatting_Rules.html
- sbrt-1.4.0/doc/users_guide/files/Process_Name_Files.html
- sbrt-1.4.0/doc/users_guide/files/File_Name_Files.html
- sbrt-1.4.0/doc/users_guide/index.html
- sbrt-1.4.0/doc/users_guide/geometry/
- sbrt-1.4.0/doc/users_guide/geometry/processes/
- sbrt-1.4.0/doc/users_guide/geometry/processes/Cd_Har.html
- sbrt-1.4.0/doc/users_guide/geometry/files/
- sbrt-1.4.0/doc/users_guide/geometry/files/Parallel_Hyperplanes_Files.html
- sbrt-1.4.0/doc/users_guide/geometry/index.html
- sbrt-1.4.0/doc/users_guide/geometry/algorithms/
- sbrt-1.4.0/doc/users_guide/geometry/algorithms/initial_points/
- sbrt-1.4.0/doc/users_guide/geometry/algorithms/initial_points/images/
- sbrt-1.4.0/doc/users_guide/geometry/algorithms/initial_points/images/initial_point_alg_v1.psd
- sbrt-1.4.0/doc/users_guide/geometry/algorithms/initial_points/images/initial_point_2.png
- sbrt-1.4.0/doc/users_guide/geometry/algorithms/initial_points/images/initial_point_alg.gif
- sbrt-1.4.0/doc/users_guide/geometry/algorithms/initial_points/images/initial_point_1.png
- sbrt-1.4.0/doc/users_guide/geometry/algorithms/initial_points/images/initial_point_3.png
- sbrt-1.4.0/doc/users_guide/geometry/algorithms/initial_points/index.html
- sbrt-1.4.0/doc/users_guide/geometry/algorithms/cd_har/
- sbrt-1.4.0/doc/users_guide/geometry/algorithms/cd_har/images/
- sbrt-1.4.0/doc/users_guide/geometry/algorithms/cd_har/images/img_06.gif
- sbrt-1.4.0/doc/users_guide/geometry/algorithms/cd_har/images/img_08.gif
- sbrt-1.4.0/doc/users_guide/geometry/algorithms/cd_har/images/img_07.gif
- sbrt-1.4.0/doc/users_guide/geometry/algorithms/cd_har/images/img_04.gif
- sbrt-1.4.0/doc/users_guide/geometry/algorithms/cd_har/images/img_02.gif
- sbrt-1.4.0/doc/users_guide/geometry/algorithms/cd_har/images/img_01.gif
- sbrt-1.4.0/doc/users_guide/geometry/algorithms/cd_har/images/img_03.gif
- sbrt-1.4.0/doc/users_guide/geometry/algorithms/cd_har/images/img_05.gif
- sbrt-1.4.0/doc/users_guide/geometry/algorithms/cd_har/index.html
- sbrt-1.4.0/doc/users_guide/geometry/misc/
- sbrt-1.4.0/doc/users_guide/geometry/misc/Constraint_Tolerances.html
- sbrt-1.4.0/doc/users_guide/algebra/
- sbrt-1.4.0/doc/users_guide/algebra/processes/
- sbrt-1.4.0/doc/users_guide/algebra/processes/Matrix_File_Conversion.html
- sbrt-1.4.0/doc/users_guide/algebra/processes/Linear_System_Solver.html
- sbrt-1.4.0/doc/users_guide/algebra/processes/Single_Vector_File_Conversion.html
- sbrt-1.4.0/doc/users_guide/algebra/processes/Linear_Combination_File_Conversion.html
- sbrt-1.4.0/doc/users_guide/algebra/processes/Multiple_Vectors_File_Conversion.html
- sbrt-1.4.0/doc/users_guide/algebra/files/
- sbrt-1.4.0/doc/users_guide/algebra/files/Linear_System_Solution_Files.html
- sbrt-1.4.0/doc/users_guide/algebra/files/Linear_Equation_Files.html
- sbrt-1.4.0/doc/users_guide/algebra/files/Multiple_Interval_Vectors_Files.html
- sbrt-1.4.0/doc/users_guide/algebra/files/Single_Interval_Vector_Files.html
- sbrt-1.4.0/doc/users_guide/algebra/files/Single_Vector_Files.html
- sbrt-1.4.0/doc/users_guide/algebra/files/Multiple_Vectors_Files.html
- sbrt-1.4.0/doc/users_guide/algebra/formats/
- sbrt-1.4.0/doc/users_guide/algebra/formats/Intervals.html
- sbrt-1.4.0/doc/users_guide/algebra/formats/Linear_Combinations.html
- sbrt-1.4.0/doc/users_guide/algebra/formats/Double_Precision_Numbers.html
- sbrt-1.4.0/doc/users_guide/algebra/index.html
- sbrt-1.4.0/doc/users_guide/combinatorics/
- sbrt-1.4.0/doc/users_guide/combinatorics/processes/
- sbrt-1.4.0/doc/users_guide/combinatorics/processes/Strict_Single_Element_Unions.html
- sbrt-1.4.0/doc/users_guide/combinatorics/processes/Single_Element_Unions.html
- sbrt-1.4.0/doc/users_guide/combinatorics/files/
- sbrt-1.4.0/doc/users_guide/combinatorics/files/Set_Files.html
- sbrt-1.4.0/doc/users_guide/combinatorics/index.html
- sbrt-1.4.0/doc/users_guide/statistics/
- sbrt-1.4.0/doc/users_guide/statistics/processes/
- sbrt-1.4.0/doc/users_guide/statistics/processes/Kendalls_Tau.html
- sbrt-1.4.0/doc/users_guide/statistics/processes/Mann_Whitney_U.html
- sbrt-1.4.0/doc/users_guide/statistics/processes/Correlation_Estimation.html
- sbrt-1.4.0/doc/users_guide/statistics/files/
- sbrt-1.4.0/doc/users_guide/statistics/files/Numerical_Values_Files.html
- sbrt-1.4.0/doc/users_guide/statistics/index.html
- sbrt-1.4.0/doc/users_guide/utilities/
- sbrt-1.4.0/doc/users_guide/utilities/processes/
- sbrt-1.4.0/doc/users_guide/utilities/processes/Variable_Participation.html
- sbrt-1.4.0/doc/users_guide/utilities/processes/Interval_Comparison.html
- sbrt-1.4.0/doc/users_guide/utilities/processes/Numerical_Vector_Comparison.html
- sbrt-1.4.0/doc/users_guide/utilities/index.html
- sbrt-1.4.0/doc/users_guide/external_software/
- sbrt-1.4.0/doc/users_guide/external_software/Mathematica/
- sbrt-1.4.0/doc/users_guide/external_software/Mathematica/index.html
- sbrt-1.4.0/doc/users_guide/external_software/R/
- sbrt-1.4.0/doc/users_guide/external_software/R/index.html
- sbrt-1.4.0/doc/users_guide/external_software/xml_parsers/
- sbrt-1.4.0/doc/users_guide/external_software/xml_parsers/index.html
- sbrt-1.4.0/doc/users_guide/external_software/program_solvers/
- sbrt-1.4.0/doc/users_guide/external_software/program_solvers/index.html
- sbrt-1.4.0/doc/users_guide/external_software/program_solvers/Ps_Param_Files.html
- sbrt-1.4.0/doc/users_guide/external_software/program_solvers/Optimization_Senses.html
- sbrt-1.4.0/doc/users_guide/external_software/Metatool/
- sbrt-1.4.0/doc/users_guide/external_software/Metatool/index.html
- sbrt-1.4.0/doc/developers_guide/
- sbrt-1.4.0/doc/developers_guide/notes/
- sbrt-1.4.0/doc/developers_guide/notes/Kernel-Shell_Interactions.html
- sbrt-1.4.0/doc/developers_guide/notes/External_Software_Guidelines.html
- sbrt-1.4.0/doc/developers_guide/index.html
- sbrt-1.4.0/doc/developers_guide/api/
- sbrt-1.4.0/doc/developers_guide/api/sbrt/
- sbrt-1.4.0/doc/developers_guide/api/sbrt/package-summary.html
- sbrt-1.4.0/doc/developers_guide/api/sbrt/package-tree.html
- sbrt-1.4.0/doc/developers_guide/api/sbrt/ProcessRunner.html
- sbrt-1.4.0/doc/developers_guide/api/sbrt/shell/
- sbrt-1.4.0/doc/developers_guide/api/sbrt/shell/text/
- sbrt-1.4.0/doc/developers_guide/api/sbrt/shell/text/SpecialChars.html
- sbrt-1.4.0/doc/developers_guide/api/sbrt/shell/text/CollectionFormat.html
- sbrt-1.4.0/doc/developers_guide/api/sbrt/shell/text/ListFormat.html
- sbrt-1.4.0/doc/developers_guide/api/sbrt/shell/text/LinkedHashSetFormat.html
- sbrt-1.4.0/doc/developers_guide/api/sbrt/shell/text/AbstractMapFormat.html
- sbrt-1.4.0/doc/developers_guide/api/sbrt/shell/text/YesNoFormat.html
- sbrt-1.4.0/doc/developers_guide/api/sbrt/shell/text/TabListFormat.html
- sbrt-1.4.0/doc/developers_guide/api/sbrt/shell/text/WhitespaceSetFormat.html
- sbrt-1.4.0/doc/developers_guide/api/sbrt/shell/text/IntegerFormatV1.html
- sbrt-1.4.0/doc/developers_guide/api/sbrt/shell/text/fba/
- sbrt-1.4.0/doc/developers_guide/api/sbrt/shell/text/fba/ChemSpeciesVerifier.html
- sbrt-1.4.0/doc/developers_guide/api/sbrt/shell/text/fba/RxnNameExprFormat.html
- sbrt-1.4.0/doc/developers_guide/api/sbrt/shell/text/fba/CatalystVerifier.html
- sbrt-1.4.0/doc/developers_guide/api/sbrt/shell/text/fba/package-summary.html
- sbrt-1.4.0/doc/developers_guide/api/sbrt/shell/text/fba/FluxCapFormat.html
- sbrt-1.4.0/doc/developers_guide/api/sbrt/shell/text/fba/RxnNameSetFormat.html
- sbrt-1.4.0/doc/developers_guide/api/sbrt/shell/text/fba/IrfFormatV1.html
- sbrt-1.4.0/doc/developers_guide/api/sbrt/shell/text/fba/RxnNameVerifier.html
- sbrt-1.4.0/doc/developers_guide/api/sbrt/shell/text/fba/package-tree.html
- sbrt-1.4.0/doc/developers_guide/api/sbrt/shell/text/fba/CatalystListFormatV1.html
- sbrt-1.4.0/doc/developers_guide/api/sbrt/shell/text/fba/FbaOptHeaderParser.html
- sbrt-1.4.0/doc/developers_guide/api/sbrt/shell/text/fba/CatalystSetFormat.html
- sbrt-1.4.0/doc/developers_guide/api/sbrt/shell/text/fba/RxnNameSetFormatV1.html
- sbrt-1.4.0/doc/developers_guide/api/sbrt/shell/text/fba/RxnNameOrExprFormat.html
- sbrt-1.4.0/doc/developers_guide/api/sbrt/shell/text/fba/FbaOptHeaderFormatter.html
- sbrt-1.4.0/doc/developers_guide/api/sbrt/shell/text/fba/package-use.html
- sbrt-1.4.0/doc/developers_guide/api/sbrt/shell/text/fba/FbaOptFileLineFormatV1.html
- sbrt-1.4.0/doc/developers_guide/api/sbrt/shell/text/fba/RxnNameExprFormatV1.html
- sbrt-1.4.0/doc/developers_guide/api/sbrt/shell/text/fba/RxnNameListFormat.html
- sbrt-1.4.0/doc/developers_guide/api/sbrt/shell/text/fba/CatalystSetFormatV1.html
- sbrt-1.4.0/doc/developers_guide/api/sbrt/shell/text/fba/RxnNameOrExprFormatV1.html
- sbrt-1.4.0/doc/developers_guide/api/sbrt/shell/text/fba/RxnNameListFormatV1.html
- sbrt-1.4.0/doc/developers_guide/api/sbrt/shell/text/fba/class-use/
- sbrt-1.4.0/doc/developers_guide/api/sbrt/shell/text/fba/class-use/ChemSpeciesVerifier.html
- sbrt-1.4.0/doc/developers_guide/api/sbrt/shell/text/fba/class-use/RxnNameExprFormat.html
- sbrt-1.4.0/doc/developers_guide/api/sbrt/shell/text/fba/class-use/CatalystVerifier.html
- sbrt-1.4.0/doc/developers_guide/api/sbrt/shell/text/fba/class-use/FluxCapFormat.html
- sbrt-1.4.0/doc/developers_guide/api/sbrt/shell/text/fba/class-use/RxnNameSetFormat.html
- sbrt-1.4.0/doc/developers_guide/api/sbrt/shell/text/fba/class-use/IrfFormatV1.html
- sbrt-1.4.0/doc/developers_guide/api/sbrt/shell/text/fba/class-use/RxnNameVerifier.html
- sbrt-1.4.0/doc/developers_guide/api/sbrt/shell/text/fba/class-use/CatalystListFormatV1.html
- sbrt-1.4.0/doc/developers_guide/api/sbrt/shell/text/fba/class-use/FbaOptHeaderParser.html
- sbrt-1.4.0/doc/developers_guide/api/sbrt/shell/text/fba/class-use/CatalystSetFormat.html
- sbrt-1.4.0/doc/developers_guide/api/sbrt/shell/text/fba/class-use/RxnNameSetFormatV1.html
- sbrt-1.4.0/doc/developers_guide/api/sbrt/shell/text/fba/class-use/RxnNameOrExprFormat.html
- sbrt-1.4.0/doc/developers_guide/api/sbrt/shell/text/fba/class-use/FbaOptHeaderFormatter.html
- sbrt-1.4.0/doc/developers_guide/api/sbrt/shell/text/fba/class-use/FbaOptFileLineFormatV1.html
- sbrt-1.4.0/doc/developers_guide/api/sbrt/shell/text/fba/class-use/RxnNameExprFormatV1.html
- sbrt-1.4.0/doc/developers_guide/api/sbrt/shell/text/fba/class-use/RxnNameListFormat.html
- sbrt-1.4.0/doc/developers_guide/api/sbrt/shell/text/fba/class-use/CatalystSetFormatV1.html
- sbrt-1.4.0/doc/developers_guide/api/sbrt/shell/text/fba/class-use/RxnNameOrExprFormatV1.html
- sbrt-1.4.0/doc/developers_guide/api/sbrt/shell/text/fba/class-use/RxnNameListFormatV1.html
- sbrt-1.4.0/doc/developers_guide/api/sbrt/shell/text/fba/class-use/FbaOptHeaderFormatterV1.html
- sbrt-1.4.0/doc/developers_guide/api/sbrt/shell/text/fba/class-use/ConstraintsFileLineFormat.html
- sbrt-1.4.0/doc/developers_guide/api/sbrt/shell/text/fba/class-use/FluxomeSolFileLineFormatV1.html
- sbrt-1.4.0/doc/developers_guide/api/sbrt/shell/text/fba/class-use/FluxomeSolutionFileLineFormat.html
- sbrt-1.4.0/doc/developers_guide/api/sbrt/shell/text/fba/class-use/IrrevRxnFormatV1.html
- sbrt-1.4.0/doc/developers_guide/api/sbrt/shell/text/fba/class-use/BiggBracketParserV1.html
- sbrt-1.4.0/doc/developers_guide/api/sbrt/shell/text/fba/class-use/FbaOptFileLineFormat.html
- sbrt-1.4.0/doc/developers_guide/api/sbrt/shell/text/fba/class-use/FluxVectorFormatV1.html
- sbrt-1.4.0/doc/developers_guide/api/sbrt/shell/text/fba/class-use/FbaOptHeaderParserV1.html
- sbrt-1.4.0/doc/developers_guide/api/sbrt/shell/text/fba/class-use/PalssonRxnNodeParser.html
- sbrt-1.4.0/doc/developers_guide/api/sbrt/shell/text/fba/class-use/FluxCapFormatV1.html
- sbrt-1.4.0/doc/developers_guide/api/sbrt/shell/text/fba/class-use/BiggRxnNodeParser.html
- sbrt-1.4.0/doc/developers_guide/api/sbrt/shell/text/fba/class-use/ConstraintsFileLineFormatV2.html
- sbrt-1.4.0/doc/developers_guide/api/sbrt/shell/text/fba/class-use/CatalystListFormat.html
- sbrt-1.4.0/doc/developers_guide/api/sbrt/shell/text/fba/class-use/FluxVectorFormat.html
- sbrt-1.4.0/doc/developers_guide/api/sbrt/shell/text/fba/class-use/ConstraintsFileLineFormatV1.html
- sbrt-1.4.0/doc/developers_guide/api/sbrt/shell/text/fba/FbaOptHeaderFormatterV1.html
- sbrt-1.4.0/doc/developers_guide/api/sbrt/shell/text/fba/ConstraintsFileLineFormat.html
- sbrt-1.4.0/doc/developers_guide/api/sbrt/shell/text/fba/FluxomeSolFileLineFormatV1.html
- sbrt-1.4.0/doc/developers_guide/api/sbrt/shell/text/fba/FluxomeSolutionFileLineFormat.html
- sbrt-1.4.0/doc/developers_guide/api/sbrt/shell/text/fba/IrrevRxnFormatV1.html
- sbrt-1.4.0/doc/developers_guide/api/sbrt/shell/text/fba/BiggBracketParserV1.html
- sbrt-1.4.0/doc/developers_guide/api/sbrt/shell/text/fba/FbaOptFileLineFormat.html
- sbrt-1.4.0/doc/developers_guide/api/sbrt/shell/text/fba/FluxVectorFormatV1.html
- sbrt-1.4.0/doc/developers_guide/api/sbrt/shell/text/fba/FbaOptHeaderParserV1.html
- sbrt-1.4.0/doc/developers_guide/api/sbrt/shell/text/fba/PalssonRxnNodeParser.html
- sbrt-1.4.0/doc/developers_guide/api/sbrt/shell/text/fba/package-frame.html
- sbrt-1.4.0/doc/developers_guide/api/sbrt/shell/text/fba/FluxCapFormatV1.html
- sbrt-1.4.0/doc/developers_guide/api/sbrt/shell/text/fba/BiggRxnNodeParser.html
- sbrt-1.4.0/doc/developers_guide/api/sbrt/shell/text/fba/ConstraintsFileLineFormatV2.html
- sbrt-1.4.0/doc/developers_guide/api/sbrt/shell/text/fba/CatalystListFormat.html
- sbrt-1.4.0/doc/developers_guide/api/sbrt/shell/text/fba/FluxVectorFormat.html
- sbrt-1.4.0/doc/developers_guide/api/sbrt/shell/text/fba/ConstraintsFileLineFormatV1.html
- sbrt-1.4.0/doc/developers_guide/api/sbrt/shell/text/BooleanFormat.html
- sbrt-1.4.0/doc/developers_guide/api/sbrt/shell/text/SimpleSetFormat.html
- sbrt-1.4.0/doc/developers_guide/api/sbrt/shell/text/SimpleFormat.html
- sbrt-1.4.0/doc/developers_guide/api/sbrt/shell/text/package-summary.html
- sbrt-1.4.0/doc/developers_guide/api/sbrt/shell/text/Parser.html
[truncated: 2,915 more entries]
