# Supplementary material for: The Systems Biology Research Tool: evolvable open-source software
Source: BMC Syst Biol. 2008 Jun 29;2:55. doi: 10.1186/1752-0509-2-55 (PMC2446383; doi:10.1186/1752-0509-2-55)
Supplement: Additional file 1 — SBRT Archive. An archive of the current version of the Systems Biology Research Tool. [file 1752-0509-2-55-S1.zip › sbrt-1.4.0/README]

The Systems Biology Research Tool (SBRT) Version 1.4.0

Copyright (C) 2008 Jeremiah Wright. All rights reserved. 
E-mail: <j.wright@bioc.uzh.ch>

The SBRT is free software; you can redistribute it and/or modify it under
the terms of the GNU General Public License as published by the Free
Software Foundation; either version 2, or (at your option) any later
version.

See the file COPYING for the GNU General Public License.

Documentation for the SBRT is in the directory 'doc'.
